# Supplementary material for: Ecological Relationships Between Woody Species Diversity and Propagation Strategies of Aulonemia queko
Source: Plants (Basel). 2025 Mar 1;14(5):744. doi: 10.3390/plants14050744 (PMC11901908; doi:10.3390/plants14050744)
Supplement: Supplementary file 1 [file plants-14-00744-s001.zip]

Archive with 1 entries (1 files):
- plants-3469042-supplementary.pdf
